# Supplementary material for: Effect of Acute Melatonin Injection on Metabolomic and Testicular Artery Hemodynamic Changes and Circulating Hormones in Shiba Goats under Sub-Tropical Environmental Conditions
Source: Animals (Basel). 2023 May 29;13(11):1794. doi: 10.3390/ani13111794 (PMC10252098; doi:10.3390/ani13111794)
Supplement: Supplementary file 1 [file animals-13-01794-s001.zip]

Archive with 1 entries (1 files):
- animals-2322980-supplementary.pdf
